# Supplementary material for: A Network Analysis of the Fear of COVID-19 Scale (FCV-19S): A Large-Scale Cross-Cultural Study in Iran, Bangladesh, and Norway
Source: Int J Environ Res Public Health. 2022 Jun 2;19(11):6824. doi: 10.3390/ijerph19116824 (PMC9180255; doi:10.3390/ijerph19116824)
Supplement: Supplementary file 1 [file ijerph-19-06824-s001.zip]

Archive with 2 entries (2 files):
- networks OL.R
- Supplementary materials.pdf
